# Supplementary material for: Low serum vitamin D levels in type 2 diabetes patients are associated with decreased mycobacterial activity
Source: BMC Infect Dis. 2017 Sep 7;17:610. doi: 10.1186/s12879-017-2705-1 (PMC5590153; doi:10.1186/s12879-017-2705-1)
Supplement: Additional file 1: — Complementary clinical characteristic and data base. Table S1. T2D patients. Table S2. Healthy volunteers. (XLSX 42 kb) [file 12879_2017_2705_MOESM1_ESM.xlsx]

## Sheet: TS1
T2D PATIENTS
(n=51)
Sample Code	BMI (Kg/m2)	Glucosa	HbA1c %	Creatinine	Cholesterol	HDL	LDL	Trigliceride	PPD Status	VitD/serum (nM)	Phagocytosis (%)	CFU/DO	CFU/D1	CFU/D3	mRNA LL-37 (Fold change)	mRNA HBD2(Arbitrary units) UN	mRNA HBD2(Arbitrary units) M.tb	mRNA IL-10 (Fold change)	Nitric Oxide (μM)D0	Nitric Oxide (μM)D3
									Positive=1 Negative =0
Patient 1	31.41	319	11.6	0.6	186	44.2	139	234	1	67.5		1400	4400	660
Patient 5	29.2	275	10	0.68	154		80	274	1	80.5		360	500	400
Patient 6	25	241	10.8	0.6	163		95	71	1	71		350	620	550
Patient 7	37.2	336	8.3	0.72	239	44		431	1	58		1700	800	4500
Patient 8	23	262	9.9	0.77	174	30	104	389	1	50.5		910	5600	8500
Patient 9	26	326	12	0.63	285	63	183	396	1	70.25		12500	4300	6300
Patient 10	29	250	10.1	1.09	190	37	127	195	0	67		1250	300	680
Patient 11	33	180	10	0.71	271	42	205	150	0	78		150	230	570
Patient 12	28	249	11.1	0.59	217	47	157	215	0	45.25		540	940	470
Patient 13	32	197	10.9	0.62	250	41	173	284	0	57.25		260	370	230
Patient 14	47	282	11.1	0.68	147	40	81	232	1	58.25		6300	38000	200000					141.722	174.721
Patient 16	23.6	223	6.9	0.53	188	43	107	251	1	44		2300	17000	3750
Patient 17	21.5	259	10.9	0.63	264	39	41	1495	0	56.5		2500	30000	22000
Patient 19	23	420	15.6	0.95	232	42	146	312	1	64.75		2000	6400	14000
Patient 20	24.8	460	14.6	1.16	199	43	115		1	64.25		15000	30000	53000
Patient 22	21.5	295	11.9	0.53	232	70	140	143	1	61.75		3600	42000	38000
Patient 23	24.3	303	10.3	0.56	220	45	144	218	1	41		6800	36000	4200
Patient 24	25	139	9.4	0.95	189	42	120	157	0	53.5		17000	27000	20000
Patient 30	25	210.3	6.8	0.8	233.5	41.9	144	268	1	34.75	14.2	6300	23000	40000	2.623	1205912	10013340	1.529	3.76346	10.5
Patient 31	27	306.4	10.1	0.78	196	43.2	114	310	0	59.25	9.5	3600	68000	45000					5.64157	15.4
Patient 32	24	106	6.6	0.69	200	59	122	91	0	34.75	24	20000	42000	48000					4.45084	15.3
Patient 35	33	165	9.4	0.69	235	44	164	232	1	40.75	1.4	4000	65000	94000					12.3557	23.5
Patient 36	30	129	6.8	0.76	183	51.6	117	124	1	38.75	11.5	4300	17000	32000					6.99726	12.2
Patient 37	26	212	8.1						1	34.75	11.2	7000	26000	74000	2.613	4183836	14629180	0.048	6.84104	9.3
Patient 38	27	131	6.5	0.87	293	42	199	341	1	26.5	3.8	6400	64000	98000	1.028	6328284	7538888	0.108	1.85756	12.1
Patient 39	32	290	8.9	0.55	284	33	208	286	1	38.5	7.6	28000	60000	170000	0.373	843404	12837720	0.896
Patient 40	31.1	128	6.4	0.76	210	36	129	365	1	51.75	3	16000	53000	170000					4.95107	11.5893
Patient 41	25	125	7	0.7	160	38	87	222	1	61.25	5.3	4200	35000	25000					5.88805	10.16
Patient 42	24	133	7.2	0.79	178	30	105	274	0	44	4.5	8200	150000	22000					5.63395	8.8
Patient 43	24	147	7.1	0.52	153	39	88	131	0	45.25	4.4	17000	30000	20000					6.55505	9.6
Patient 44	24	128	6.1	0.85	243	29	113	688	0	41	12.4	3700	51000	120000					9.46126	9.7
Patient 47	26	132	5.8	0.69	171	47	92	143	0	22.6	13.4	10000	38000	66000	0	2047888	17249220	1.646	6.94024	16.2
Patient 48	24	110	10	0.91	187	34	111	249	0	20.55		20000	18000	200000	1.76	20225580	12718176	15.113	5.99716	12.4
Patient 54	27	167	7.1	0.71	232	55	138	221	0	24.15		33000	65000	138000	0.155	18247868	7498972	0.087	17.0841	23.8
Patient 55	27	149	7.8	0.69	197	56	121	126	0	23.75		5900	33000	30000	1.374	15021714	32687922	0.072	6.32359	11.7
Patient 57	26	136	8.5	1.11	253	30	165	320	0	23.75		4000	12000	16000					3.40124	12.5
Patient 59	25	175	12.2	0.7	179	35	121	148	0	40		5300	28000	30000	0.4	15924096	28980345	0.062	5.82709	18.9
Patient 60	26	178	9.9	0.71	194			193	0	74.75		4900	35000	48000					4.60572	18.5201
Patient 64	29.61	152	9.5	0.62	200	39	135	237	0	68.25	8.33	4750	11500	8250					29.4118	31.2589
Patient 65	24.8	276	12.6	0.93	153	31	77	335	1	32.5	9.74	5000	30000	88571.4					16.7279	15.7
Patient 66	30.47	110	10.4	0.83	203	34	133	277	0	45	3.94	1833.33	21222.2	251111					24.2243	53.3
Patient 67	24.36	142	7.3	0.88	294	38	154	587	1		4.81	9833.33	20444.4	102222
Patient 68	27.34	132	6	0.64	214	38	118	299	1	47.75	11.48	15111.1	30000	77142.9					23.5393	33.1
Patient 69	25.34	283	11	0.52	262	50	187	230	1	33.75	3.5	1444.44	1888.89	18444.4					25.2248	29.8
Patient 70	27.85	219	9.6	0.7	220	63	132	193	1	61.75	24.25	15000	80000	242857					32.6105	69.6553
Patient 71	26.5	182	9.4	0.6	164	43	95	173	0	41.25		12777.8	15555.6	66666.7					25.3925	54
Patient 72	23.36	143	10.2	0.71	149	40	110	141	1	56.25	27.69	31222.2	457143	306250					62.0003	128.759
Patient 73	24.69	181	10.5	0.78	231	43	141	235	1	28.25	32.5	15000	60000	200000	0.047	52554471	3914439	0.345	2.44376	8
Patient 74	33.96	150	7.2	0.77	165	34	124	100	0	47.5	24.59	200000	106667	231250					3.12348	11
Patient 75	35.59	107	5.5	0.8	190	33	129	156	1	35	40	31428.6	38333.3	266667	0.52	33532696	49654746	0.745
Patient 76	28.2	189	17.7	0.49	219	50	154	153	1	53.25	34.76	48888.9	68571.4	12000

## Sheet: TS2
HEALTHY VOLUNTEERS
(n=38)
Sample Code	BMI (Kg/m2)	Glucose	HbA1c %	Creatinine	Cholesterol	HDL	LDL	Trigliceride	PPD Status	VitD/serum (nM)	Phagocytosis (%)	CFU/DO	CFU/D1	CFU/D3	mRNA LL-37 (Fold change)	mRNA HBD2(Arbitrary units) uninfected cells (UN)	mRNA HBD2(Arbitrary units) M.tb infected cells	mRNA IL-10 (Fold change)	Nitric Oxide (μM) D0	Nitric Oxide (μM) D3
									Positive=1 Negative =0
Healthy 3	29	99	5.6	0.69	198	48	138	118	1	38		1500	1600	1670
Healthy 4	26	100	5.8	0.86	180	38.9	113	142	1	37.5		270	850	260
Healthy 7	33	108	5.8	0.88	141	26	99	109	0	82.75		3400	3600	6800
Healthy 8	28	80	5.6	0.77	179	61	114	70	1	57		14000	43000	17000	0	39495738	2416587	0.99	151.675	318.369
Healthy 9	29	104	5.3	1.07	168	33	105	165	0	83		1800	15000	1800	1.353	45864921	10509183	0.116
Healthy 10	25	103	5.2	0.94	202	57	124	132	1	45.75		2100	18000	14000	0	59706183	74502336	180.2
Healthy 11	26	91	5.6	0.73	177	37	117	148	1	68.5		1200	2600	4000	2.71	645864	18404472	30.359
Healthy 13	31.3	101	5.6	0.61	196	35	135	175	0	48.25		3800	4500	4900	2.402	19051628	3743264	0.137
Healthy 15	27.7	95	5.5	0.77	212	37	136	71	1	44.5		5000	2800	3200	0	16442672	7794228	0.811	8.30288	14.7976
Healthy 15-A	20	92.3	5.4	0.79	181.7	53	99	133	1	48.5		26000	27000	15000
Healthy 16	28	88	5.5	0.75	201	50.9	143		0	73.25	12.8	3300	2800	7300	0.143	16396024	7108244	0.013
Healthy 19	26	88	5.7	0.94	179	34.4	126	170	1	100	20.1	10000	30000	280000					37.2876	38.0159
Healthy 20	25	83.6	5.5	0.59	181	44.9	107	129	1	48.5	16	3700	42000	25000	1.305	18512864	5920012	1.094	2.42023	9.11276
Healthy 22	23	91.1	5.4	0.79	165.4	35.6	94	227	0	68.75	44	17000	38000	250000					3.52234	13.4094
Healthy 23	27	99.9	5.3	0.89	196.2	39.1	124	182	1	58.75	52	12000	38000	32000					4.19319	21.7471
Healthy 24	25	92	5.8	0.73	208	37	133	245	1	79.25	4.8	1700	17000	34000					7.24124	17.3155
Healthy 26	25	84	5.3	0.72	186	39	121	131	0	34.5	17.9	3700	43000	54000					88	196.893
Healthy 28		101	5.7	1.02	136	40	76	127	0	61	7.8	14000	47000	10000	3.67	2102220	1739712	0.995
Healthy 30	26	115	5.3	0.85	144	30	86	238	0	56.75	23.4	26000	47000	30000					9.38429	12.0357
Healthy 34	25	89	5.3	0.79	178	41	108	110	0	51	14.5	30000	26000	68000					4.28903	16.3164
Healthy 35	25	91	5.4	0.66					0	55.25	11.2	4200	42000	16000	0.564	1257660	273564	0.39	2.06883	31.9855
Healthy 36	22	78	5.6	0.67	202	72	97	100	1	61.75	4.6	26000	28000	24000	3.091	19425637	9626252	5.136	2.97927	52.2867
Healthy 41	25	85	5.2	0.58	173	41	116	98	1	63	21	4000	47000	67000					17.2747	27.2479
Healthy 44		100	5.7	0.68	130	54	67	58	0	45.25		3600	21000	30000					7.36851	13.6794
Healthy 47	26	95	5.8	0.65	171	48	105	127	1	59		20000	40000	27000					21.6292	81.2148
Healthy 48	29.04	95	5.2	0.89	167	38	101	157	1	54.25	9.8	1428.57	7714.29	8600
Healthy 49	20.7	105	5.4	0.74	181	64	97	210	1	66	11.18	5200	66250	71428.6
Healthy 50	28.89	101	6.2	0.79	214	37	153	112	1	43	9.8	2800	14500	226250
Healthy 51	23.69	89	5.6	0.51	180	53	104	73	0		2.7	6375	17285.7	60000
Healthy 52	28.84	98	5.5	1.2	178	39	104	151	1	64.25	12	8777.78	22500	31111.1
Healthy 53	25.39	97	5.6	0.95	168	38	102	140	0	80.5	6.29	3285.71	5875	16444.4
Healthy 54	22.27	99	5.4	0.69	183	43	135	172	1	50.5	36.4	15444.4	13333.3	44444.4
Healthy 55	23.89	96	5.5	0.98	134	33	100	99	0	41	21.42	14714.3	90000	144444					59.6213	30.2638
Healthy 56	25.71	95	5.7	0.59	221	64	121	118	1	27.75	62.6	32666.7	221111	235556					46.7228	68.312
Healthy 57	24.61	93	5.5	0.77	149	36	100	79	1	51.5	26.78	18333.3	125000	108750					3.72229	14.1609
Healthy 58	25.66	107	6.1	0.82	164	33	118	120	0	91.5	15.2	262500	108889	412500					1.87733	14.1285
Healthy 59	26.7	100	5.5	1.18	213	50	125	190	0	62.5	18.87	32000	47142.9	500000
Healthy 60	28	94		0.69					1	42.5	32.69	40000	55555.6	177778
